# Supplementary material for: Impact of the herbal medicine, Ephedra sinica stapf, on gut microbiota and body weight in a diet-induced obesity model
Source: Front Pharmacol. 2022 Nov 15;13:1042833. doi: 10.3389/fphar.2022.1042833 (PMC9706310; doi:10.3389/fphar.2022.1042833)
Supplement: Supplementary file 1 [file Table1.XLSX]

## Sheet: Sheet2
Table S1.
Hierarchical Level 1	Hierarchical Level 2	Hierarchical Level 3	p-values				NOR		HFD		BP		ES
			Kruskal-Wallis	HFD vs NOR	HFD vs BP	HFD vs ES	mean rel. freq. (%)	std. dev. (%)	mean rel. freq. (%)	std. dev. (%)	mean rel. freq. (%)	std. dev. (%)	mean rel. freq. (%)	std. dev. (%)
Environmental Information Processing	Membrane Transport	ABC transporters	0.002	0.001	0.131	0.039	2.23943	0.295633	3.00088	0.354081	2.78369	0.24427	2.46816	0.461041
		Secretion system	0.031	0.014	0.248	0.03	1.02531	0.0697942	1.15359	0.0917425	1.09781	0.0766487	1.02009	0.107306
	Signal Transduction	Phosphatidylinositol signaling system	0.004	0.002	0.033	0.159	0.0943346	0.00488305	0.0801833	0.00693841	0.0854943	0.00453673	0.0882187	0.0108998
		Two-component system	0.006	0.006	0.374	0.017	1.24028	0.113807	1.45481	0.134301	1.40717	0.103633	1.24479	0.117094
Metabolism	Amino Acid Metabolism	Alanine, aspartate and glutamate metabolism	0.006	0.004	0.424	0.039	1.22368	0.0494035	1.12317	0.0642307	1.14367	0.0386416	1.21716	0.0790718
		Glycine, serine and threonine metabolism	0.002	0.001	0.091	0.039	0.905595	0.0246799	0.826092	0.036583	0.857831	0.0333852	0.876544	0.0554646
		Histidine metabolism	0.011	0.006	0.183	0.039	0.770484	0.0354912	0.716968	0.03775	0.731858	0.0277999	0.771837	0.0373868
		Phenylalanine, tyrosine and tryptophan biosynthesis	0	0.001	0.594	0.023	0.901277	0.0195228	0.845876	0.0208411	0.84973	0.012441	0.879768	0.0309522
		Tryptophan metabolism	0	0.001	0.026	0.233	0.172911	0.00557403	0.147675	0.00969811	0.157892	0.00825488	0.154182	0.00910915
	Biosynthesis of Other Secondary Metabolites	beta-Lactam resistance	0.002	0.001	0.214	0.03	0.0327888	0.00518734	0.0211383	0.00543655	0.0245025	0.00432769	0.0288689	0.00584602
		Novobiocin biosynthesis	0.001	0.001	0.091	0.023	0.144118	0.004498	0.13204	0.00526586	0.135102	0.00371653	0.140607	0.00507222
		Phenylpropanoid biosynthesis	0.004	0.001	0.091	0.039	0.253504	0.0329507	0.201189	0.018433	0.223151	0.024934	0.234182	0.0335404
	Energy Metabolism	Oxidative phosphorylation	0.001	0.001	0.155	0.03	1.3573	0.0695351	1.17751	0.065599	1.21865	0.0474076	1.27548	0.0900505
	Enzyme Families	Peptidases	0.001	0.001	0.076	0.023	2.01282	0.0299509	1.9078	0.0485121	1.95085	0.0372864	1.99016	0.058834
		Protein kinases	0.002	0.003	0.214	0.017	0.257076	0.0236383	0.302493	0.0216648	0.293505	0.0170864	0.268039	0.0273942
	Lipid Metabolism	alpha-Linolenic acid metabolism	0.003	0.001	0.477	0.03	0.0022421	0.000792453	0.00417575	0.00104812	0.00364238	0.000953273	0.00320256	0.00288143
		Sphingolipid metabolism	0.003	0.001	0.155	0.039	0.386387	0.0410561	0.303741	0.0345984	0.332558	0.0344739	0.365594	0.0518395
		Synthesis and degradation of ketone bodies	0.006	0.006	0.374	0.023	0.0176565	0.00491665	0.0299936	0.00816313	0.0268738	0.00631287	0.0173443	0.00803642
	Metabolism of Cofactors and Vitamins	Lipoic acid metabolism	0.001	0.001	0.051	0.039	0.0684489	0.00685197	0.0429869	0.0103225	0.0533728	0.00946929	0.05897	0.0193751
		Nicotinate and nicotinamide metabolism	0.002	0.001	0.155	0.023	0.467862	0.0186439	0.423272	0.0216882	0.435028	0.0141581	0.456181	0.0242353
		One carbon pool by folate	0.001	0.001	0.131	0.013	0.7492	0.0262681	0.674434	0.0315364	0.69739	0.0267962	0.724248	0.0347265
		Vitamin B6 metabolism	0.002	0.003	0.248	0.013	0.247537	0.0111914	0.22426	0.0137875	0.229924	0.0108615	0.245689	0.0102793
	Metabolism of Other Amino Acids	beta-Alanine metabolism	0.002	0.002	0.091	0.039	0.248149	0.0177216	0.201228	0.0231035	0.216534	0.0133348	0.231067	0.0243814
		Cyanoamino acid metabolism	0.002	0	0.131	0.039	0.396136	0.0365233	0.3312	0.020874	0.356315	0.0286308	0.373091	0.038487
		D-Glutamine and D-glutamate metabolism	0.005	0.002	0.076	0.039	0.184126	0.00953647	0.161065	0.0111936	0.169704	0.00862918	0.176545	0.0122735
	Metabolism of Terpenoids and Polyketides	Biosynthesis of vancomycin group antibiotics	0.006	0.003	0.091	0.039	0.0866779	0.00564661	0.0692931	0.0105031	0.0766478	0.00760324	0.081747	0.0102366
		Prenyltransferases	0.004	0.002	0.11	0.039	0.370937	0.022909	0.316495	0.0284069	0.332632	0.0210792	0.353811	0.0344134
		Tetracycline biosynthesis	0.003	0.001	0.026	0.129	0.0897722	0.0105147	0.122546	0.0167949	0.105108	0.0113795	0.106756	0.0229448
	Nucleotide Metabolism	Pyrimidine metabolism	0.003	0.003	0.076	0.023	2.02052	0.0472225	1.9013	0.06001	1.94804	0.0468448	1.97737	0.0499458
Organismal Systems	Endocrine System	Insulin signaling pathway	0.003	0.001	0.026	0.515	0.0699238	0.00457074	0.084157	0.00572486	0.076821	0.00446815	0.0810452	0.0125136
	Environmental Adaptation	Plant-pathogen interaction	0.001	0.001	0.131	0.013	0.144792	0.00729998	0.163854	0.00876935	0.157253	0.0072289	0.147928	0.0119003
	Nervous System	Glutamatergic synapse	0.029	0.027	0.859	0.039	0.118167	0.0051948	0.111743	0.00428449	0.113102	0.00359636	0.1193	0.00649071
